# Supplementary material for: The first-generation Daphnia magna linkage map
Source: BMC Genomics. 2010 Sep 22;11:508. doi: 10.1186/1471-2164-11-508 (PMC2997004; doi:10.1186/1471-2164-11-508)
Supplement: Additional file 1 — EST VNTR markers predicted functions. Name of the marker, EST id in wFleaBase, homolog in protein databases', E-value, predicted biological process and molecular function (excel file). [file 1471-2164-11-508-S1.XLS]

## Sheet: Sheet1
Name	EST id	Homolog	E-value	Biological process	Molecular function
P22	WFes0004614	Q622N5	0.14	protein transport-signal transduction	nucleotide binding
P24	WFes0004827	No hit
P25	WFes0005005	Q7PYQ2	1e-33	cytoskeleton	binding
P29	WFes0005389	Q4THN6	0.54
P32	WFes0007000	Q810F0	2.8	establishment of cellular localization	protein anchor
P36	WFes0008210	Q7KVL6	0.002	actin filament organisation-regulation of cell shape
P39	WFes0008608	Q24754	4e-08	notch signalling pathway-development
P52	WFes0010752	Q9VWK3	0.004	chitin metabolism	chitin binding
P68	WFes0002528	Q5CEA1	0.55	metal ion transport	metal ion transport activity
P84	WFes0006166	Q3UTM9	0.005
P89	WFes0007001	Q5LKH0	7.5
P94	WFes0008397	Q4TBG5	0.038	transcription regulation	transcription factor
P95	WFes0008416	Q54GS4	0.43
P99	WFes0008711	Q4Q9Z9	0.16
P108	WFes0010572	Q4T9W9	0.34	intracellular signalling cascade	phosphoinositide binding
P126	WFes0008994	O17741	3e-17		sugar binding
P128	WFes0007148	Q622Y8	0.21		hydrolase
P136	WFes0002563	Q6T2X9	2e-25	mesoderm development
P155	WFes0001770	Q7TR18	0.21	sensory perception of smell - signal transduction	olfactory receptor
P173	WFes0001992	Q58SM8	0.0008	receptor activity
P180	WFes0011039	Q9XZT5	4e-06	protein folding	response to unfolded protein
P183	WFes0008371	Q95LV6	0.049	protein amino acid dephosphorylation	hydrolase activity
P184	WFes0012318	Q17FC9	3.9
P193	WFes0002931	Q9VYM0	0.0001		structural constituent of cuticle
P197	WFes0007705	Q2EG97	2e-07	neuropeptide signaling pathway	sugar binding
P208	WFes0009325	O13028	6e-31		antifreeze glycoprotein
P210	WFes0006277	Q22260	3e-09	cuticle collagen	protein binding
P214	WFes0009357	Q86GK9	4e-38		structural constituent of cuticle
P216	WFes0002465	Q86GL3	3e-17		structural constituent of cuticle
