# Supplementary material for: The first-generation Daphnia magna linkage map
Source: BMC Genomics. 2010 Sep 22;11:508. doi: 10.1186/1471-2164-11-508 (PMC2997004; doi:10.1186/1471-2164-11-508)
Supplement: Additional file 2 — Details of the marker loci. Name, linkage group (LG), distance based on recombination fractions in Kosambi centiMorgans (cM), chi square test of linkage distortion (χ2), corresponding p value, accession number, forward primer, and reverse primer. The asteriks *** indicate markers that have significant associations with infertility phenotypes (excel file). [file 1471-2164-11-508-S2.XLS]

## Sheet: Sheet1
Marker	LG	cM	c2	P value	Accession no.	Forward primer	Reverse primer
A038	1	0	50.5	0		CGCAAGAGGGTTCTTGACA	TTCGATTACTTCCGTGTCGTC
B212	1	17.4	52.9	0		CATCCAACTATATCGTCCTTCCA	TGGTGGTGAAAGTGTTTTGG
B043	1	46.6	29.9	0		GCTTGGGATCAAATGAACAGA	TGCTCTTTAAAGCGAGTTTGC
A070	1	68.3	10.4	0.0054		CTAGCATTATCCGTTCAACAGT	CTCATCATCGTCATCATCATC
B120	1	93	4.5	0.1048		TCGATTTCGACAACGAAAAA	GAGTCAGGTGACGGCTTACC
A007	1	93.2	4.8	0.0885		TCTAGTGGTATGATTCCTGCTT	CTAGCATTATCCGTTCAACAGT
B200	1	121.7	12.8	0.0016		CCCATTCGTCGCTTTCTAAG	GCCAATAACAAATCACGTCCT
B107	1	135.5	8	0.0182		GGGGTGAAGCATCAAAGAAA	TGTGACCAGGATAAGAGAAGAGG
A009	1	151	3.4	0.1805		GCGATGGTTTTACTTGGAAT	GTATGTGTTTTGCGTGTCAGT
A060	1	166	10.5	0.0053		GAGTTAGTGTATGAACGGGAAA	ACCTTTCAACTACATCCTCACA
A062	1	180.6	4.5	0.1028		AAACCTCCTCGACAGGTATAAT	CCTTTGAAGAAAGAAGACAAGG
B156	1	199.5	20.1	0		CGAGGAAAGCCAATGCTAAA	TTATAATCTCCGCACCCTGT
A001	1	212.8	13.6	0.0011		CTTCTTCTTTTACCTGCTTGG	CAGTGAAAGAAAGAGTGGAAAG
A055B	1	225.3	28.1	0		GAACTCTCCGAGTGTATGGAC	GTAGCACCCTACACTTCTCATC
B208	1	247.7	15.8	0.0003		CAATTTTCTTTCGTGTCACGTC	TGGCCAGGAAAAACCAAGTA
A002	1	262.8	7.8	0.0203		GTTCCACAGATAGACATTTGCT	GTTGAAATGCAAATGAGTCG
A071	1	288.5	17.9	0.0001		ATTATTTCCCTAGTGAGGAGGA	GTCTCCTCCTTTTCTTTCCTTA
P39	2	0	2.6	0.2896	Wfes0008608	CATTCATTCCGGGAAATCAG	GCTCTTCGGTCTCTTCTTCG
P126	2	22.3	2.7	0.2872	Wfes0008994	AGGTAGTTGCTGGTGGATGG	CAATCAACAACGTCCCCTTC
B135	2	30.8	1.8	0.4374		AAAGAGGGAGAATGTTGTTAGGC	TAAGGAGGGGGAAAAAGTGG
S6199	2	32.5	3.4	0.1886		GAAACGGCTCATTCACATCC	AACGGCAACATGGTTGCATC
P173	2	53.3	0.4	0.8115	Wfes0001992	CGTCGCTAGCAATCAAACTG	CAGCCTCAGTATGCTCCACA
A049	2	89.7	2.4	0.3215		TAACTAACTGCACCCAAGAATC	CCTTAGCTCCCTTTCTACATTT
B089	2	116.8	2.1	0.375		GCCGTCCGTTTCTGCTAC	GCGATAGGGGAAAAACAACA
B044	2	127.6	0.3	0.9439		CAATCGCAGTTCATTTGTCG	ACGTTCCAGGTGAAAATTGG
P136	2	150.8	3.6	0.6671	Wfes0002563	CTGGCAAAAAGAAGGGTGAA	ACGAAGCAGTTCGAAAGAGG
P95	2	174.5	1.2	0.5391	Wfes0008416	AAATGCGTCGGAGAAATGTT	GCAGCCATCAGTGAAAGTGA
P94	2	178.8	2.5	0.2927	Wfes0008397	TTTCATGCCATAGCAAAACG	ACGAAGAATCGGTCAACACC
DMA11	2	181.3	3.9	0.1437		AACAGCAGATGGCGTCTCG	CAGATGCTTCAACTACTGCG
B039	3	0	20.9	0		CTTGAGCACAAGACCCGTTT	TCAGCTGCTTGATTGTCACC
A048	3	9.2	2.2	0.3652		TTCCTTTCACTCTCTGCGTGT	GCTGGGCCGTAGTCAAACT
B100	3	32.7	3.6	0.1685		CAATTTTCTTTCGTGTCACGTC	TGGCCAGGAAAAACCAAGTA
B140	3	36.9	2.3	0.3514		CGCGTTGGAGTTTTCATTTT	GCTCCTTACCAACGACGAAA
B222	3	55.3	5.4	0.069		CCGAACGGTTCTTACATTACC	GACATTGACAAAATAGCGAAAAA
B033	3	82.6	1.7	0.4942		AGGCATTCCTCAATTTCCAA	GAAGACGGCGTGGTTAGTTT
P155	3	112	4.5	0.4079	Wfes0001770	GTGCACACTGCCAACAGACT	AAGACTGCGGATTTGTTTCG
B022	3	126.9	1.9	0.4263		TAAATGAATCGCTGCCCTTG	AGGTTGTCTTGGCAACGAAG
P22	3	140.3	1.5	0.6835	Wfes0004614	GCTAGCTCTTCGGATGATGG	TCTATGTGGGATGGGTTGGT
B168	3	146.8	0.5	0.8506		GAGTTGGCCATTGGAGAAAG	ACTCTCAGCCGAGCATCAGT
A026	3	177.6	3.1	0.2498		TAAATGAATCGCTGCCCTTG	AGGTTGTCTTGGCAACGAAG
P24	4	0	0.6	0.729	Wfes0004827	ACAAGTCAATTCTGCCCACA	CAAAAGCGAAAACGGAAGTC
B187	4	19.6	0.2	0.9273		GGGATCCCCTCACCCTATTA	CAACGAGTATAAAACCCGGAAC
B209	4	22.7	0.8	0.7351		CTGGCGTTGAGACACAAGAA	ACCACGCCATACGCGTAGTAT
P36	4	43.1	1.6	0.4624	Wfes0008210	ACGCCGTTGATTGAGAGACT	CGGGAGAAATTCAGTCCAAA
B199	4	60.2	1.4	0.4864		GGGAAGCTTGGGATCTCACT	GGGGCATTTTTCATTCAACA
B233	4	82.6	9.1	0.0102		CCATACTGGCCGTCTTGATT	GCCAAATTCGTCGTTTCAAT
B231	4	114.6	7.6	0.0216		CGACTTCCTCTTTTGCCACT	AAAAACGCTAAACTCGTTAACAAAA
B240	4	142.1	5	0.0813		GGGAAGCTTGGGATCTGAAC	CGTGACACGAAAGAAAATTGA
B155	4	166.7	0.5	0.8238		GCGCATATGCAACAATTCAC	ACCTCCCCCTCACTTTGATT
A076	5	0	10.5	0.0051		CCGAGAATTGATGGAGTAGATA	CGAATGACGACGATACTCTTAT
B207	5	22.4	6.6	0.0358		GCGCAAATACCGTTGAACAT	TCAATCTTTTGAAATGTGAAATGTAA
B201	5	37.2	5.8	0.056		GGCGAAACACTTGACGTGATA	CTGCCAATGAATTGGTGATG
A066	5	50.2	18	0.0001		TACAAGTCTGCTACATGGACTG	CGAGATACAAAGACTGGACACT
B130	5	61.9	12.7	0.0017		AAAAAGACACGGGCACAAGT	GTAACGTGCTCGTGTGGGTA
A033	5	72	20.2	0		CCATACCGCAAGAGGGTTCT	TCGGATGCCTTCATTGTAAA
A035	5	89.3	10.2	0.0059		ATTTTGCTGGCCATTAACCA	TCATCTGATGGCATTGCTGT
B180	5	108.2	13.2	0.0013		CAGCATCGCTCTGTAACTCG	GGATTTTCATGACCGGCTTA
P29***	6	0	31	0	Wfes0005389	AAACCCACCACCATGTCATT	AAACCCACGATGTAAAATATGTG
P184***	6	27.3	27.2	0	Wfes0012318	GTCATCGTCAATCGAGGCTA	CGTTGTCCACCCAATTATCC
P128***	6	48.1	0.8	0.7323	Wfes0007148	TTGAAACGAGTGTTCCAGCA	AACGGAACATCGAAAGCAAC
B111	6	67.2	0.6	0.7733		TGTTACATTCTGCGGCTTTTT	CTCCTCCAACCAAATGGTGA
B119	6	68.8	0.5	0.8411		CACAGCAACCGAAGAAATGA	CGACTCTGCTTCCCATCAAC
B114	6	69.9	0.3	0.9241		TTGATGAATATAACAAGATGGAGGA	AGCTGGCAAATGACCCTCTA
P180	7	0	3.3	0.222	Wfes0011039	CGTTACACCACAGACGGTTG	TGAAAGCAGCATGAATCCAG
P193	7	5.7	5.1	0.0794	Wfes0002931	ACCTACGAGGCTGACGAGAA	CTCGGCATCGTGTTTGTATG
B031	7	22.6	5	0.0857		GTTGGCGCTGGCATATGTA	AAGAATTTTTGCAGCCGTTG
B088	7	30.9	8.3	0.0156		GGACAGTCGGCGTTCACT	CCTGTCGTGTTTTGATTTCCT
DMA3R	7	54.7	10.5	0.005		AAAGGAAAGCAACCGCTGC	AAAAGGAAGGGGAATTACCC
B179	7	60.1	10.8	0.0044		TTGCATCGCTTCTATTTTTACG	CACACAGACTCGCACAACCT
A010	8	0	7.2	0.0332		GACAAACACAGTTCTCCATCTT	GCAGATACGTGTTAGAAAAACC
B172	8	20.7	2	0.4235		TTTCTTTCGTGTCACGTCTTTT	GACACCGTCGAAATACACGA
DMA12	8	32.4	1.8	0.4216		AGCCAATCATCAATTCCCTC	AAGGTCCGAATTGGATTACG
B086	8	37.8	3.1	0.24		CCGCATACACACTCAACCTC	GCGAACCACCAACAGGTAAA
P52	8	43	3.9	0.2559	Wfes0010752	ACACATGCACCAGATGGAAA	GGATGCTGGACTGGTCATTT
A028	9	0	2.9	0.3339		GTGCCAAGTTCCAAGTCGTT	GATTGTTGCGCATTCTGAAA
A055	9	0	2.4	0.4814		ACGACTGACGTAGAATTAAGGA	TAAACCTCTCAAGACAGACAGG
P89	9	27.8	2.7	0.2827	Wfes0007001	AACACAAATGCACGTCCAGA	TCATGACCGACTTGTTGAGC
P32	9	28.7	0.9	0.6269	Wfes0007000	GTGGATGGATCTCGGTGAAA	TGTCTGCCATCTCCAGACAG
P208	9	34	2.1	0.3688	Wfes0009325	GGCTGCCGAAAGTAATGAAA	GCTCTGTAAACGGTCGCTGT
A137	10	0	4.7	0.107		GGGAAGCTGGGATCTCAAA	CAAGTAGAGAGGCGCTCACC
B169	10	31.1	1.7	0.7088		GGCGAAACACTTGACGTGATA	CTGCCAATGAATTGGTGATG
A037	11	0	3.3	0.1917		GCTATTGCGCATTACATTGTG	ATGCGCAATAGCTTGAAACA
B011	11	15.9	2.8	0.2525		CGCTGGGCTAGATGTGTAGG	GGTGGAGAGCCGAGGAAG
B075	12	0	1.1	0.6274		GCTTGGGATCTCGAGAAGAA	ACTTGCTAGTGGCTGCTGCT
A008	12	0.1	1.1	0.6303		GGAGTCGTGAGTGTCTGTGT	GTATACATTTACAGGGCACGAT
P68	12	14	1.4	0.5778	Wfes0002528	TTTACCTTGGCCTGGTTGAC	TAAAATGCAACATTCCATGC
P214***	13	0	42.9	0	Wfes0009357	GGCAACGATAGACCACGAAT	GTCATCTACGAAGGCGAAGC
P216***	13	10.6	61.7	0	Wfes0002465	GATAGCGGTGGCTTGAGTTT	TTAGTCCGCTCCGGTCTATG
B154	14	0	2.8	0.2922		TCGGTCCACTTTCATTTGTG	CCCAGCAACATCAACCTTTT
DMA14	14	7.4	0.5	0.8411		GGGCAAGACACAGGTGC	TGGCGGCATGCTGTCTAC
B097	15	0	8.2	0.0163		GGCTGCAAGGAGAAAAGAAA	TGCCATGTCGGAATAATGTC
P25	15	3.1	7.3	0.0252	Wfes0005005	CACGTTCGATGTGTGAAAATG	GGCAACCCACACAACTCTTT
P183	16	0	2.2	0.3425	Wfes0008371	AATGGCACGGTAAAATACGC	ACACCCGACTGACGATTTTC
P108	16	0	1.8	0.4395	Wfes0010572	TTTTCTTCCGGACTCACGTT	AGCGTCGTTGTTGATTTTCC
P210	16	0.2	1.6	0.4512	Wfes0006277	GACGTTCAGCCGTTAGTTCAG	CTATGAGGCTCCTGGTCAGC
B160	17	0	0.5	0.9408		GGCTACGTTTTGTTGGCAAT	CATAAATGCGGAATGTTCGTC
B041	17	0	0.6	0.7507		GTCCAAGGGATGAAGGAAGG	TCGTTCCTTCTTGTCTACATGC
A088	18	0	7.2	0.027		AGCTTGGGATCCAACCTTGT	GCAGCCCGCTAATTTTATCA
A089	19	0	1.2	0.595		GGGAAGCTTGGGATCTCATC	TCGGATGCCTTCATTGTAAA
A100	20	0	0.4	0.9713		AAGTCCGTGGGGTTCAGATT	CGGTGTGAGATACCATGTGC
B032	21	0	1.4	0.4892		TGATTTTTCTCGAGGGCTTG	ACAGTCGGCTTGTTCATTCC
B081	22	0	24.9	0		GCTACCACGGATGTCATTGTC	GCACACACACAGTCCCATGT
B211	23	0	0.8	0.6598		TGCTGCTATTCGCTTGTCAC	AGTTTGAAGACGTGGGGAGA
P84	24	0	12.7	0.0017	Wfes0006166	CTCGCTCGCAGACTCTCTTT	GCTCCATTTGCCCATCTAAA
P99	25	0	2.6	0.281	Wfes0008711	AAAGGTCGCTGTCGTCACTT	AGACACGTCCGTTCGTCTG
P197	26	0	1.2	0.5649	Wfes0007705	GAGGAGTCTTCGTCGTCGTC	TCCGTCGTATAGTCCTTCTCTCA
A003	27	0	1.2	0.5978		CAAGGTACAACCAGAAGAGTTT	AAAAGACGTGACACGAAAGA
A027	28	0	0.6	0.7891		GCGGGTGTTAATTGGCTGTA	ATTCTTCACGGTGGGTCGTA
B052	29	0	0.8	0.7323		AAGCTTGGGATCGTCTGCT	CGAGATTTGGTGTGTGATGG
